# Supplementary material for: Cordycepin (3′dA) Induces Cell Death of AC133+ Leukemia Cells via Re-Expression of WIF1 and Down-Modulation of MYC
Source: Cancers (Basel). 2023 Aug 2;15(15):3931. doi: 10.3390/cancers15153931 (PMC10417454; doi:10.3390/cancers15153931)
Supplement: Supplementary file 1 [file cancers-15-03931-s001.zip]

Archive with 1 entries (1 files):
- cancers-2421691-supplementary.pdf
